# Supplementary material for: Reproductive Efficiency in Sheep: Estimates and Relationships with Fertility, Fecundity and Lamb Survival
Source: Animals (Basel). 2026 May 25;16(11):1608. doi: 10.3390/ani16111608 (PMC13255773; doi:10.3390/ani16111608)
Supplement: Supplementary file 1 [file animals-16-01608-s001.zip]

Archive with 2 entries (2 files):
- animals-4278450-supplementary.pdf
- animals-4278450-PRISMA.pdf
